# Supplementary material for: Enhancing Cu2+ Ion Removal: An Innovative Approach Utilizing Modified Frankincense Gum Combined with Multiwalled Carbon Tubes and Iron Oxide Nanoparticles as Adsorbent
Source: Molecules. 2023 Jun 1;28(11):4494. doi: 10.3390/molecules28114494 (PMC10254508; doi:10.3390/molecules28114494)
Supplement: Supplementary file 1 [file molecules-28-04494-s001.zip]

Archive with 1 entries (1 files):
- molecules-2390365-supplementary.pdf
